# Supplementary material for: BI-D1870 Induces Mitotic Dysfunction and Apoptosis in Neuroblastoma by Regulating the PI3K-Akt-mTORC1 Signal Axis
Source: Cancers (Basel). 2023 Mar 28;15(7):2023. doi: 10.3390/cancers15072023 (PMC10093276; doi:10.3390/cancers15072023)
Supplement: Supplementary file 1 [file cancers-15-02023-s001.zip]

Archive with 2 entries (2 files):
- cancers-2272070-Figure S1.pdf
- cancers-2272070-file.pdf
